# Supplementary material for: Validation of the Malay Oral Impacts on Daily Performances and Evaluation of Oral Health-Related Quality of Life in a Multi-Ethnic Urban Malaysian Population: A Cross-Sectional Study
Source: Int J Environ Res Public Health. 2022 Dec 16;19(24):16944. doi: 10.3390/ijerph192416944 (PMC9779849; doi:10.3390/ijerph192416944)
Supplement: Supplementary file 1 [file ijerph-19-16944-s001.zip]

Archive with 1 entries (1 files):
- ijerph-1994447-supplementary.pdf
